# Supplementary material for: Computational analysis of the relationship between allergenicity and digestibility of allergenic proteins in simulated gastric fluid
Source: BMC Bioinformatics. 2007 Oct 9;8:375. doi: 10.1186/1471-2105-8-375 (PMC2099448; doi:10.1186/1471-2105-8-375)
Supplement: Additional file 3 — Digestibility of SDAP non-food allergen. The table lists the digestibility of SDAP non-food allergen evaluated by the model. [file 1471-2105-8-375-S3.xls]

## Sheet: Sheet1
Allergen	Digestibility
Aed a 1	14.20±0.17
Aed a 2	14.38±0.25
Aed a 3	15.33±0.23
Aln g 1	13.50±0.17
Aln g 4	13.74±0.36
Alt a 1	13.95±0.27
Alt a 10	13.17±0.23
Alt a 12	11.87±0.18
Alt a 2	13.71±0.22
Alt a 3	14.98±0.51
Alt a 4	14.32±0.26
Alt a 5	12.23±0.18
Alt a 6	13.15±0.22
Alt a 7	12.14±0.22
Amb a 1	13.25±0.21
Amb a 2	13.33±0.23
Amb a 3	13.09±0.25
Amb a 6	13.37±0.22
Ani s 2	21.27±0.63
Ani s 3	21.40±0.92
Api m 1	14.60±0.32
Api m 2	13.82±0.19
Api m 7	15.30±0.41
Ara t 8	12.02±0.20
Ara t expansin	12.94±0.17
Arg r 1	15.09±0.25
Asc s 1	15.22±0.33
Asp f 1	14.79±0.27
Asp f 10	14.14±0.24
Asp f 11	12.55±0.23
Asp f 12	19.67±1.53
Asp f 13	14.33±0.18
Asp f 15	12.43±0.19
Asp f 16	16.17±0.99
Asp f 17	13.21±0.17
Asp f 2	13.92±0.21
Asp f 22w	13.27±0.23
Asp f 23	13.74±0.20
Asp f 3	12.40±0.22
Asp f 4	13.64±0.22
Asp f 5	14.18±0.21
Asp f 6	12.30±0.23
Asp f 7	13.76±0.23
Asp f 8	12.21±0.16
Asp f 9	16.84±1.45
Asp fl protease	12.90±0.23
Asp n ?	13.95±0.18
Asp n 14	13.98±0.19
Asp n 25	13.32±0.21
Asp o 13	12.90±0.23
Asp o 21	13.27±0.24
Bet v 1	13.54±0.21
Bet v 2	12.19±0.21
Bet v 3	14.05±0.25
Bet v 4	12.87±0.35
Bet v 6	12.71±0.22
Bla g 1	12.65±0.23
Bla g 2	13.82±0.20
Bla g 4	15.03±0.24
Bla g 5	13.82±0.23
Blo t 1	13.84±0.23
Blo t 11	21.68±1.50
Blo t 12	17.71±1.12
Blo t 5	13.71±0.25
Bom t 1	15.17±0.50
Can f 1	13.56±0.23
Can f 2	13.41±0.19
Can f 3	15.01±0.24
Cand a 1	12.72±0.20
Cand a 3	12.98±0.22
Cand b 2	12.05±0.23
Car b 1	13.05±0.22
Cas s 1	13.57±0.27
Cha o 1	13.74±0.22
Che a 1	15.14±0.31
Che a 2	12.38±0.20
Che a 3	13.41±0.30
Chi k 10	19.49±0.78
Chi t 1	12.64±0.25
Chi t 2	12.99±0.21
Chi t 3	12.22±0.20
Chi t 4	11.96±0.24
Chi t 5	12.42±0.23
Chi t 6	11.74±0.21
Chi t 7	12.02±0.22
Chi t 8	13.03±0.17
Chi t 9	12.64±0.20
Cla h 3	13.28±0.25
Cla h 4	16.89±0.43
Cla h 5	12.76±0.23
Cla h 6	13.34±0.22
Cop c 1	11.42±0.23
Cop c 2	12.74±0.21
Cop c 3	14.14±0.20
Cop c 5	15.40±0.37
Cop c 7	13.75±0.25
Cry j 1	13.44±0.19
Cry j 2	15.07±0.32
Cte f 1	16.35±0.44
Cte f 2	13.80±0.20
Cup a 1	13.43±0.21
Cup a 3	14.01±0.20
Cup s 1	13.56±0.22
Cyn d 1	13.93±0.22
Cyn d 12	11.73±0.21
Cyn d 15	16.40±0.27
Cyn d 2	12.73±0.22
Cyn d 23	11.98±0.22
Cyn d 7	13.35±0.32
Dac g 3	14.72±0.38
Der f 1	15.44±0.38
Der f 14	22.39±1.18
Der f 15	17.19±1.68
Der f 2	14.30±0.32
Der f 3	14.17±0.22
Der f 6	13.84±0.18
Der f 7	13.40±0.21
Der f mag	19.32±0.87
Der f mag29	13.55±0.34
Der p 1	15.08±0.37
Der p 10	17.54±0.25
Der p 11	22.02±1.31
Der p 2	13.95±0.30
Der p 3	13.45±0.23
Der p 5	13.23±0.24
Der p 7	13.80±0.20
Der p 8	13.05±0.24
Dic v a	16.02±0.24
Dol a 5	13.30±0.23
Dol m 1	14.15±0.19
Dol m 2	13.40±0.26
Dol m 5	14.30±0.26
Equ c 1	13.06±0.24
Equ c 3	14.95±0.24
Equ c 4	12.85±0.23
Equ c 5	12.85±0.23
Eur m 1	14.46±0.29
Eur m 14	25.35±1.41
Eur m 2	13.35±0.24
Eur m 3	14.31±0.21
Fel d 1	12.35±0.26
Fel d 2	14.98±0.25
Fel d 3	13.10±0.27
Fel d 4	13.42±0.22
Fra e 1	12.92±0.20
Fus c 1	12.24±0.18
Fus c 2	12.00±0.22
Gly d 2	13.94±0.50
Hel a 2	12.09±0.20
Hev b 1	11.83±0.23
Hev b 10	12.58±0.21
Hev b 11	12.70±0.23
Hev b 12	13.32±0.21
Hev b 13	13.14±0.22
Hev b 2	12.63±0.22
Hev b 3	12.25±0.24
Hev b 5	15.55±0.33
Hev b 6	14.04±0.22
Hev b 7	14.04±0.23
Hev b 8	12.19±0.22
Hev b 9	13.09±0.23
Hol l 1	16.27±0.53
Hol l 5	12.50±0.23
Hom s 1	17.59±0.23
Hom s 2	15.31±0.25
Hom s 3	17.06±0.82
Hom s 4	14.07±0.22
Hom s 5	15.58±0.25
Hum j 1	16.84±0.62
Jun a 1	13.48±0.23
Jun a 2	16.52±0.31
Jun a 3	14.10±0.18
Jun o 1	13.34±0.21
Jun o 4	14.22±0.22
Jun v 1	13.39±0.21
Lep d 10	19.53±0.83
Lep d 13	14.27±0.24
Lep d 2	14.36±0.26
Lep d 5	14.72±0.31
Lep d 7	14.96±0.33
Lep s 1	18.66±0.43
Lig v 1	13.32±0.20
Lol p 1	15.06±0.27
Lol p 2	13.53±0.24
Lol p 3	14.79±0.41
Lol p 5	13.53±0.22
Mala f 2	12.81±0.22
Mala f 3	13.05±0.23
Mala f 4	12.27±0.23
Mala s 1	13.93±0.19
Mala s 10	14.09±0.23
Mala s 11	12.61±0.23
Mala s 5	12.24±0.22
Mala s 6	12.09±0.24
Mala s 7	18.60±0.50
Mala s 8	15.51±0.41
Mala s 9	14.90±0.28
Mer a 1	12.15±0.21
Mus m 1	14.28±0.24
Myr p 1	11.47±0.24
Ole e 1	14.02±0.20
Ole e 10	14.21±0.27
Ole e 2	12.29±0.21
Ole e 3	13.58±0.23
Ole e 8	13.01±0.24
Ole e 9	13.44±0.22
Par j 1	14.09±0.22
Par j 2	14.92±0.16
Par j 3	11.98±0.20
Pen c 19	17.40±0.42
Pen c 22w	13.19±0.22
Pen c 24	13.89±0.17
Pen c 3	12.09±0.23
Pen ch 13	14.11±0.26
Pen ch 18	13.55±0.19
Pen o 18	13.47±0.19
Per a 1	12.75±0.23
Per a 3	13.69±0.18
Per a 7	19.00±0.83
Pha a 1	16.23±0.42
Pha a 5	13.18±0.24
Phl p 1	14.97±0.22
Phl p 11	12.03±0.21
Phl p 12	12.03±0.21
Phl p 13	16.50±0.39
Phl p 2	12.86±0.24
Phl p 5	12.49±0.21
Phl p 6	12.87±0.21
Pla a 1	13.19±0.21
Pla a 2	14.63±0.24
Pla l 1	14.36±0.43
Plo i 1	14.43±0.25
Poa p 5	12.17±0.23
Poa p a	14.42±0.17
Pol a 1	13.66±0.26
Pol a 2	14.28±0.24
Pol a 5	12.74±0.22
Pol d 5	12.83±0.24
Pol e 5	12.69±0.22
Pol f 5	12.87±0.23
Pol g 5	12.95±0.23
Rat n 1	13.20±0.23
Sol g 4	13.10±0.25
Sol i 2	13.46±0.18
Sol i 3	13.89±0.23
Sol i 4	13.10±0.25
Sol r 2	14.63±0.16
Sol r 3	13.56±0.25
Syr v 3	13.68±0.23
Tar o RAP	13.55±0.24
Tria p 1	15.84±0.59
Tyr p 13	18.48±0.50
Tyr p 2	13.65±0.29
Ves f 5	13.58±0.23
Ves g 5	13.39±0.24
Ves m 1	13.75±0.22
Ves m 5	13.33±0.24
Ves p 5	13.84±0.21
Ves s 5	13.28±0.26
Ves v 1	14.44±0.28
Ves v 2	14.01±0.23
Ves v 5	13.53±0.21
Ves vi 5	13.67±0.20
Vesp c 5	13.61±0.24
